# Supplementary material for: Glucose levels between the anterior chamber of the eye and blood are correlated based on blood glucose dynamics
Source: PLoS One. 2021 Sep 1;16(9):e0256986. doi: 10.1371/journal.pone.0256986 (PMC8409619; doi:10.1371/journal.pone.0256986)
Supplement: S1 Data — (XLSX) [file pone.0256986.s005.xlsx]

## Sheet: Figure 1
	UV	Blood	AC		H2O2	Blood	AC
Surgery	Before	During	During		Before	During	During
	160	147	140		164	165	140
	156	145	130		160	164	130
	95	94	70		136	142	110
	93	100	80		131	128	70
	126	141	110		181	173	150
	111	108	70		99	98	50
	157	156	150		95	94	80
	82	84	50		130	131	100
	82	84	80
	120	114	100

## Sheet: Figure 2
	UV	Before		H2O2	Before
	X	Y		X	Y
	160	140		164	140
	156	130		160	130
	95	70		136	110
	93	80		131	70
	126	110		181	150
	111	70		99	50
	157	150		95	80
	82	50		130	100
	82	80
	120	100
	UV	During		H2O2	During
	X	Y		X	Y
	147	140		165	140
	145	130		164	130
	94	70		142	110
	100	80		128	70
	141	110		173	150
	108	70		98	50
	156	150		94	80
	84	50		131	100
	84	80
	114	100

## Sheet: Figure 3
	Blood	Blood	Blood	AC	Blood
	Before	Before	During	During	During
	T1	T2	T3	T3	T4
	130	127	121	100	122
	184	181	162	150	158
	118	117	94	80	97
	100	96	79	60	88
	94	94	92	60	92
	127	119	118	80	117
	119	114	112	70	114
	113	106	99	90	100
	107	106	96	60	96
	135	122	111	100	112
	137	134	132	100	128
	104	98	99	70	103
	103	111	109	80	114
	102	104	103	70	104
	79	77	77	70	80
	94	94	94	60	99
	100	100	105	70	107
	120	116	122	90	123
	116	116	130	80	138

## Sheet: Figure 4
	U-AC	During			D_AC	During
	X	Y			X	Y
	109	80			121	100
	103	70			162	150
	77	70			94	80
	94	60			79	60
	105	70			92	60
	122	90			118	80
	130	80			112	70
					99	90
					96	60
					111	100
					132	100
					99	70

## Sheet: Figure 5
	U-AC	During			D_AC	During
	X	Y			X	Y
	109	80			121	100
	103	70			162	150
	77	70			94	80
	94	60			79	60
	105	70			92	60
	122	90			118	80
	130	80			112	70
	100	80			99	90
	141	110			96	60
	84	50			111	100
	84	80			132	100
					99	70
					147	140
					145	130
					94	70
					108	70
					156	150
					114	100

## Sheet: Figure S3
D-group
	S1	S2	S3	S4	S5	S6	S7	S8	S9	S10	S11	S12	S13
T1	102	130	184	118	100	94	127	119	113	107	135	137	104
T2	91	127	181	117	96	94	119	114	106	106	122	134	98
T3	54	121	162	94	79	92	118	112	99	96	111	132	99
T4	111	122	158	97	88	92	117	114	100	96	112	128	103
U-group
	S14	S15	S16	S17	S18	S19	S20
T1	103	102	79	94	100	120	116
T2	111	104	77	94	100	116	116
T3	109	103	77	94	105	122	130
T4	114	104	80	99	107	123	138
